# Supplementary material for: Therapeutic Plateletpheresis in Patients With Thrombocytosis: Gender, Hemoglobin Before Apheresis Significantly Affect Collection Efficiency
Source: Front Med (Lausanne). 2021 Dec 24;8:762419. doi: 10.3389/fmed.2021.762419 (PMC8738088; doi:10.3389/fmed.2021.762419)
Supplement: Supplementary file 1 [file Table_1.XLSX]

## Sheet: sheet1
ID	Disease	Age	Sex	RBC（×1012/L）(Pre-apheresis)	RBC（×1012/L）(Post-apheresis)	WBC（×1012/L）(Pre-apheresis)	WBC（×1012/L） (Post-apheresis)	PLT（×109/L） (Pre-apheresis)	PLT（×109/L） (Post-apheresis)	MO（×109/L） (Pre-apheresis)	MO（×109/L） (Post-apheresis)	LY（×109/L） (Pre-apheresis)	LY（×109/L） (Post-apheresis)	NE（×109/L） (Pre-apheresis)	NE（×109/L） (Post-apheresis)	HCT (Pre-apheresis)	HCT (Post-apheresis)	HGB(g/L) (Pre-apheresis)	HGB(g/L) (Post-apheresis)	CEEP(%)	PLT reduction rate (%)	AST (Pre-apheresis)	AST (Post-apheresis)	ALT (Pre-apheresis)	ALT (Post-apheresis)	TBIL (Pre-apheresis)	TBIL (Post-apheresis)	TP (Pre-apheresis)	TP (Post-apheresis)	ALB (Pre-apheresis)	ALB (Post-apheresis)	GLB (Pre-apheresis)2	GLB (Post-apheresis)2	BUN (Pre-apheresis)	BUN (Post-apheresis)	CREA (Pre-apheresis)	CREA (Post-apheresis)	UA (Pre-apheresis)	UA (Post-apheresis)	K (Pre-apheresis)	K (Post-apheresis)	Na (Pre-apheresis)	Na (Post-apheresis)	CL (Pre-apheresis)	CL (Post-apheresis)	Ca (Pre-apheresis)	Ca (Post-apheresis)	P (Pre-apheresis)	P (Post-apheresis)
P1	CML	51	female	4.04	3.6	10.02	7.14	1155	894	0.2	0.19	1.2	1	7	5.03	35.8	31.5	115.8	100	17.2201	22.5974	26		16																			141.7		103.3		2.23		1.53
P2	ET	82	male	2.98	2.99	9.23	9.36	895	694	1.1999	1.4976	1.9383	2.34	5.6303	5.8968	32	31	123	123	32.3133	22.4581	74	75	23	15	21	17	62	64	41	41	21	23	5	4.5	74	71	116	113	3.76	3.76	136.8	137	102	97	2.06	2.11	1.09	1.16
P3	ET	82	male	2.88	2.7	9.03	9.36	872	690	1.0836	1.2168	1.806	1.872	5.418	5.8032	32	31	120	121	33.3828	20.8716	79	79	20	16	21	19	62	64	41	43	21	21	5.1	5	70	70	116	106	3.76	3.76	136.8	136.8	102	102	2.26	2.43	1.09	1.11
P4	PMF	67	female	2.3	2	21	19	1005	815	3.78	3.23	4.41	4.18	11.13	10.26	27	27	98	94	47.5737	18.9055	24	19	19	13	11	15	68	55	46	45	22	10	6.6	6	66	66	101	101	3.4	3.6	137.8	137	100	97	2.17	2.47	1.13	1.16
P5	ET	93	male	3.29	3.19	4.26	4.36	926	723	0.426	0.436	0.9798	1.0464	2.6412	2.616	35	34	96	95	44.3823	21.9222	21	22	26	16	18	17	58	61	39	38	19	23	3.4	3.1	97	67	103	100	3.9	3.6	139	144	105	110	2.1	2.35	1.1	1.09
P6	ET	49	female	2.98	2.99	9.23	9.36	1595	1094	1.0153	1.1232	1.846	1.872	4.9842	4.8672	32	31	103	101	21.0696	31.4107	74	63	33	41	18	37	71	70	50	52	21	18	6.3	5.6	81	89	345	113	4.3	3.92	142	132	105.2	91	2.11	2.42	1.17	1.1
P7	ET	49	female	2.99	2.97	9.36	9.06	1094	894	1.1232	0.9966	1.872	1.812	4.8672	4.7112	31	31	101	100	25.3722	18.2815	79	33	33	22	18	35	71	71	50	50	21	21	5.6	5	46	113	113	116	3.92	3.92	139	139	105.2	105.2	2	2.52	1.17	1.16
P8	ET	26	male	2.98	2.95	8.23	8.36	885	674	1.0699	1.1704	1.7283	1.672	4.938	5.0996	37	36	133	132	31.134	23.8418	16	16	19	19	18.7	15	69	50	49	30	20	20	6.3	6.3	51	55	345	249	4.3	4.92	142	139	108	105	2.49	1.87	1.67	1.16
P9	PMF	69	female	2.32	2.1	20	19	1105	855	3.6	3.61	4.6	4.18	11.4	10.64	27	27	108	100	51.2451	22.6244	22	19	19	22	24	24	57	56	36	36	21	20	6.7	6.1	61	59	103	101	3.9	3.98	139	131	105	99	2.1	1.97	1.1	1.4
P10	MPD	61	male	4.3	4.2	21	19	905	715	3.78	3.23	4.41	4.18	10.5	9.69	27	27	164	157	39.4551	20.9945	38	29	29	34	21	21	59	57	37	37	22	20	6.2	6.3	56	55	103	110	3.9	3.9	139	131	105	99	2.1	1.85	1.1	1.51
P11	MPD	60	male	4.19	4.02	20	18	1405	1115	3.4	2.34	3.6	3.06	13.6	12.06	29	28	169	166	36.5914	20.6406	38	10	10	16	18	18	59	59	39	39	20	20	6.1	4.9	50	50	133	133	3.63	3.6	137	139	104	105	2.15	1.87	1.4	1.16
P12	MPD	60	male	4.02	3.99	18	17	1115	815	2.34	2.21	3.06	2.89	12.06	11.56	28	28	166	163	49.3072	26.9058	48	10	10	16	18	18	59	59	39	37	20	22	6.1	5.1	50	50	133	131	3.63	3.69	137	137	104	104	2.15	2.1	1.4	1.1
P13	ET	28	male	2.99	2.97	9.36	9.06	1094	894	1.1232	0.9966	1.872	1.812	4.8672	4.7112	31	31	101	100	16.022	18.2815	29	29	30	30	10.9	14	76	64	43	44	33	20	4.7	6.7	158	58	433	249	3.5	4.9	141	131	106		2.46	1.97	1.15	1.17
P14	ET	70	female	3.03	3.35	13.7	14.12	835	619	1.52	1.14	2.53	2.6	9.11	10.02	29	32	92	105	44.3727	25.8683	47	34	34	47	18	18	58	58	39	37	19	21	6.8	6.3	81	78	103	103	3.9	3.9	139	137	105	97	2.1	2.17	1.1	1.16
P15	ET	66	female	3.24	3.56	9.98	10.12	821	576	1.63	1.35	2.67	2.85	9.78	10.36	31	33	93	101	14.2908	29.8417	40	40	20	20	20.9	17	85	60	55	51	26	9	6.4	5.1	81	80	313	113	3.5	3.92	144	129	105	97	2.43	2.1	1.14	1.11
P16	ET	56	female	4.99	4.97	9.16	9.06	1040	890	1.0992	0.9966	1.832	1.812	4.7632	4.7112	31	31	131	130	39.2534	14.4231	20	36	36	20	18	17	58	58	39	34	19	24	5.4	5.4	66	63	103	101	3.9	3.9	139	137	105	97	2.1	1.97	1.1	1.01
P17	ET	71	male	3.89	3.99	6.46	6.36	1094	894	0.7752	0.636	1.292	1.272	3.4884	3.3072	31	31	121	120	39.6422	18.2815	34.2	30	30	10	28	28	63	63	41	41	22	22	4.6	4.6	54	54	201	201	3.72	3.72	138	134	99	97	2.1	2.15	1.21	1.17
P18	ET	71	female	3.99	3.97	6.36	6.06	994	794	0.7632	0.606	1.272	1.212	3.4344	3.1512	31	31	121	120	36.5101	20.1207	32	30	30	10	13	13	64	64	46	46	18	18	4.6	5.9	54	54	153	153	3.9	3.9	131	137		97	2.17	2.1	1.51	1.16
P19	ET	62	male	2.29	2.35	7.85	6.42	1100	852	0.37	0.47	1.1	0.85	4.74	4.63	35	27	99	110	15.7452	22.5455	29	29	30	30	10.9	37	76	64	43	41	33	23	4.7	4.7	58	58	433	249	3.5	4.92	141	131	106	99	2.46	1.97	1.15	1.1
P20	MPD	61	male	4.01	4.01	21	19	805	615	3.78	3.23	4.41	3.8	11.13	9.69	27	27	164	157	12.6677	23.6025	40	40	20	20	20.9	16	85	61	55	54	30	7	6.4	6.4	81	82	313	258	3.5	3.9	144	137	105	97	2.43	1.93	1.14	1.4
P21	PV	63	male	3.76	3.28	19.9	10.4	1313	686	1.2139	0.8736	0.9353	1.1544	17.6712	8.3096	32.4	28.4	108	95	3.73097	47.7532	20	26	26	20	18	18	58	58	39	39	19	19	6.1	6.08	71	73	153	150	4.1	4.1	136	137	107	97	2.19	1.97	1.18	1.16
P22	ET	72	male	3.63	3.84	7.43	7.21	1250	976	0.19	0.12	1.21	0.92	6.21	5.89	25	21	74	79	27.1908	21.92	25	20	20	41	18	18	54	54	36	36	18	18	5.8	5.8	65	65	10	13	3.9	5.3	135	128	105	105	1.88	2.06	1.01	1.81
P23	ET	49	male	3.24	3.56	9.98	10.12	821	576	1.63	1.35	2.67	2.85	9.78	10.36	31	33	93	101	10.4944	29.8417	30	11	11	41	21	21	65	65	40	44	25	21	7.1	6.37	30	29	100	100	3.6	4.2	137	135	99	105	2.11	2.06	0.85	1.69
P24	ET	43	female	3.43	3.64	7.43	7.21	950	776	0.19	0.12	1.21	0.92	6.01	5.89	25	21	114	113	9.9443	18.3158	20	11	11	20	1.7	1.7	84	84	55	58	29	26	5.8	5.24	35	33	410		3.3	5.3	145	137	99	102	2.52	1.97	0.85	1.71
P25	ET	69	female	3.56	3.67	5.52	6.12	1019	887	1.28	1.24	2.64	2.7	10.12	11.1	31	32	100	108	9.75461	12.9539	82	18	18	18	12	10	83	83	53	53	30	30	4.5	7.9	40	40	124	124	4.6	4.68	137	140	110	103	2.52	1.97	1.81	0.85
P26	ET	75	female	3.4	3.47	13.75	13.78	1174	998	1.79	1.38	2.35	2.58	9.45	10.02	29	30	98	105	9.65207	14.9915	74	30	30	29	20.4	20	79	79	52	50	27	29	4.7	5.8	58	58	456	416	3.8	3.8	143	137	99	110	2.43	1.93	0.87	0.9
P27	ET	62	male	3.41	3.56	14.51	15.52	1258	1219	1.63	1.28	2.42	2.64	9.02	10.12	30	31	94	100			16	19	19	16	20	20	75	75	47	49	28	26	8.4	4.5	82	81	147	147	3.9	3.9	136	140	99	104	2.15	2.11	1.81	0.85
P28	ET	62	male	3.56	3.67	15.52	16.12	1219	987	1.28	1.24	2.64	2.7	10.12	11.1	31	32	100	108	9.9084	19.032	18	18	18	18	11	11	76	76	51	53	25	23	4.5	4.5	45	45	412	412	5.3	5.3	137	136	102	99	2.52	2.49	1.69	1.65
P29	ET	54	male	3.24	3.53	10.07	11.42	885	654	1.54	1.32	2.49	2.53	9.54	10.35	29	34	91	107	10.2687	26.1017	41	15	15	9	17	17	64	64	46	48	18	16	7.2	7.2	57	57	378	378	5.1	5.1	143	140	110	99	2.52	2.34	1.71	0.87
P30	ET	55	male	3.41	3.56	14.51	15.52	1258	1219	1.63	1.28	2.42	2.64	9.02	10.12	30	31	94	100			44	19	19	11	17	16	84	84	54	54	30	30	8.4	8.4	282	82	127	127	5.3	5.3	137	143	103	110	2.34	1.88	1.81	1.81
P31	ET	71	female	3.42	3.57	15.32	15.52	1170	889	1.53	1.29	2.43	2.65	9.12	10.02	24	32	96	110	10.1471	24.0171	38	16	20	16	15	4	70	75	47	47	23	28	3.2	5.8	49	49	346	346	4.2	4.2	143	140	104	99	2.34	2.15	0.85	1.79
P32	ET	53	female	3.52	3.76	14.78	14.82	1258	1219	1.59	1.31	2.35	2.64	9.23	96	26	31	87	92			51	41	22	34	20	20	75	77	47	47	28	30	7.8	6.1	82	82	427	420	3.2	3.28	147	139	110	99	2.11	2.52	0.87	1.73
P33	ET	68	male	3.41	3.56	15.11	15.13	1268	919	1.47	1.32	2.11	2.34	9.18	10.03	25	33	88	97	10.5229	27.5237	48	22	34	11	21	15.7	84	72	53	51	31	21	8.4	7.1	81	81	138	138	4.7	4.7	139	143	99	104	2.49	2.43	1.73	0.85
P34	ET	58	female	3.55	3.89	14.51	15.54	1347	1068	1.63	1.28	2.54	2.64	9.34	10.21	23	29	86	93	10.1412	20.7127	34.2	41	19	12	18.7	2.9	69	68	49	48	20	20	6.3	7.9	51	51	345	345	4.3	4.3	142	147	108	110	2.49	2.11	1.67	1.75
P35	ET	63	female	3.54	3.58	14.53	14.59	1385	1091	1.73	1.54	2.42	2.64	9.39	9.54	29	34	94	100	10.1523	21.2274	23	20	20	23	17.9	17.9	72	72	46	44	26	28	7.9	7.3	82	82	428	428	3.5	3.54	139	143	110	102	1.93	2.43	1.79	0.87
P36	ET	48	female	3.41	3.56	13.52	14.12	1126	876	1.71	1.58	2.37	2.45	9.54	10.34	31	31	92	99	10.0435	22.2025	32	30	19	35	20	21	84	71	53	51	31	20	7.3	7.3	154	54	333	316	3.7	3.7	143	146	102	107	1.97	2.52	0.87	1.76
P37	ET	63	female	3.48	3.53	14.47	14.51	1100	826	1.75	1.56	2.51	2.55	9.78	10.12	28	32	97	104	10.1988	24.9091	39	32	32	39	19	19	69	68	43	40	26	28	8.4	4.5	81	81	456	456	4.3	4.23	137	139	99	110	2.11	2.11	0.85	1.78
P38	ET	62	female	4.01	3.79	5.06	4.43	1223	676	0.1	0.16	1.1	1	3.73	3.1	34	32.3	108.5	101.2	23.2107	44.7261	36	70	27	74	8.6	14	71	68	44.2	43.5	26.8	24.5	5.28	5.11	54.2	67.2	213.9	154.7	4.89	4.71	140.8	141.1	107.1	105.6	2.34	2.21	1.61	1.39
P39	ET	62	female	4.23	3.52	4.23	3.3	901	468	0.04	0.04	0.99	0.93	3.02	2.2	36	29.7	114.3	96.5	24.637	48.0577	36	70	27	74	8.6	14	71	68	44.2	43.5	26.8	24.5	5.28	5.11	54.2	67.2	213.9	154.7	4.89	4.71	140.8	141.1	107.1	105.6	2.34	2.21	1.61	1.39
P40	ET	66	male	4.28	3.62	18.31	12.28	1292	777	0.75	0.5	1.6	1.12	15.42	10.48	37.2	31.3	115.3	101.3	22.6839	39.8607														4.75		75.2		266.1	3.19	4.53	135.6	136.7	96.2	99.1	2.23	2.18	0.21	1.04
P41	ET	27	female	3.97	3.92	8.25	7.7	950	667	0.49	0.47	2.01	1.94	5.56	5.16	35.8	34.8	114	113	22.6489	29.7895	21		22		17.3		76.8		51		25.8		2.94		49.9		188		4.37		137		103		2.47
P42	ET	60	female	4.69	4.28	13.39	12.2	1029	659	0.26	0.48	2.43	1.39	10.31	10.19	42.4	39.7	136.1	130	19.0314	35.9572	30	44	51	72	15.1	13.7	67.3	65.8	45.6	44.3	21.7	21.5	6.3	5.86	51.3	49.9	325.7	145.2	4.95	4.69	141	141.2	104	103.1	2.42	2.23	1.26	1.25
P43	ET	60	female	4.71	4.93	9.44	8.5	896	541	0.4	0.37	2.45	2.5	6.26	5.51	42.4	42.1	137.8	138	22.3979	39.6205	30	44	51	72	15.1	13.7	67.3	65.8	45.6	44.3	21.7	21.5	6.3	5.86	51.3	49.9	325.7	145.2	4.95	4.69	141	141.2	104	103.1	2.42	2.23	1.26	1.25
P44	ET	59	female	3.63	3.84	7.43	7.21	1250	976	0.19	0.12	1.21	0.92	6.21	5.89	25	21	74	79	9.24355	21.92	20	25	25	41	2.6	2.6	69	69	58	58	11	11	5.8	5	165	65	415	415	4.9	4.9	145	131	99	110	2.43	2.43	1.81	1.68
P45	ET	53	male	3.31	3.45	7.45	7.32	1118	847	0.23	0.12	1.02	0.92	5.54	5.12	25	24	77	82	9.36554	24.2397	40	20	74	40	20.9	20	85	85	55	54	30	31	6.4	6.4	81	73	313	311	3.5	3.4	144	139	105	110	2.43	2.11	1.14	0.87
P46	ET	49	female	3.82	3.94	7.83	7.11	1110	828	0.12	0.02	1.12	0.72	5.61	5.48	26	23	78	81	9.42807	25.4054	31	18	82	31	17.7	17	76	76	44	40	32	36	8.5	5.5	72	72	218	218	5	4.9	135	140	110	99	2.52	2.48	1.81	0.85
P47	MDS	68	male	1.99	2.12	6.84	6.13	1105	794	0.22	0.32	1.01	0.82	3.84	3.61	31	28	71	75	9.57836	28.1448	19	16	16	41	17.9	14	66	63	52	52	14	11	4.6	4.6	52	52	314	314	5.3	5.3	147	143	108	99	2.1	2.11	1.14	1.15
P48	ET	80	female	3.4	3.2	7.56	6.19	956	511	0.29	0.26	1.14	0.95	5.99	4.83	31.2	29.7	104.3	96.5	22.4996	46.5481	24	26	21	19	6.9	4.9	67	61	39	36	28	25	10.8	6.48	128	129.7	895.2	525.4	5.2	4.2	144	142	101	105	2.32	1.85	1.3	1.16
P49	ET	51	male	2.29	2.35	7.85	6.42	1100	852	0.37	0.47	1.1	0.85	4.74	4.63	35	27	99	110	8.68591	22.5455	7	18	15	31	1.7	1.6	69	70	51	50	18	20	4.1	4.2	46	46	416	416	4.6	4.6	138	143	106	99	2.34	2.43	0.85	1.71
P50	ET	61	male	3.9	4.11	9.68	8.74	980	664	0.13	0.25	1.64	2.21	6.34	6.21	37	31	108	119	9.6666	32.2449	27	16	19	15	2.7	2.4	72	69	43	41	29	28	3.9	3.9	57	57	320	320	5.5	5.5	147	143	102	110	2.52	2.11	0.85	1.81
P51	ET	62	female	3.81	3.9	11.7	9.86	879	673	0.25	0.35	1.5	1.14	5.72	4.85	34	29	88	94	8.81014	23.4357	25	20	18	40	19.1	20.9	69	64	48	47	21	17	3.7	3.7	97	47	410	410	3.5	3.5	143	144	110	106	2.3	2.52	1.81	0.85
P52	ET	60	male	4.83	4.5	9.17	8.18	1063	570	0.42	0.36	1.57	1.44	2.77	2.92	42.9	39.2	133.8	128.5	20.7103	46.3782	16	25	24	33	10.6	7.3	68.3	62.9	37.9	35.1	30.4	27.8	7.27	4.33	77.1	66.8	383.5	285.6	4.98	4.01	141.1	140	104	104	2.09	1.87	1.11	0.99
P53	ET	60	male	4.73	4.57	4.92	4.85	815	402	0.28	0.47	1.82	0.87	1.86	2.93	41.3	39.6	137	131.8	22.7369	50.6748	16	25	24	33	10.6	7.3	68.3	62.9	37.9	35.1	30.4	27.8	7.27	4.33	77.1	66.8	383.5	285.6	4.98	4.01	141.1	140	104	104	2.09	1.87	1.11	0.99
P54	ET	68	male	3.92	3.97	7.99	7.25	1310	978	0.23	0.19	1.15	0.89	6.78	5.96	24	22	73	79	9.42473	25.3435	15	17	17	22	15.7	15	81	80	55	51	26	29	16.5	6.5	71	71	317	317	4.7	4.5	139	142	110	107	2.43	2.52	1.16	0.85
P55	ET	64	male	3.24	3.53	10.07	11.42	885	654	1.54	1.32	2.49	2.53	9.54	10.35	29	34	91	107	10.2687	26.1017	9	16	82	12	1.7	1.9	75	64	52	53	23	11	7.2	7.2	57	57	424	424	4.9	3.5	141	140	105	107	2.41	2.11	1.69	0.85
P56	ET	56	male	3.41	3.56	14.51	15.52	1258	1219	1.63	1.28	2.42	2.64	9.02	10.12	30	31	94	100			16	20	74	40	5.8	3.9	83	85	55	54	28	31	8.4	8.4	182	82	318	318	4.7	4.17	139	142	108	105	2.47	2.52	0.85	1.81
P57	ET	56	male	3.56	3.67	15.52	16.12	1219	987	1.28	1.24	2.64	2.7	10.12	11.1	31	32	100	108	9.9084	19.032	18	16	79	12	2.6	7	64	64	27	28	37	36	4.5	4	45	45	215	201	4.8	4.9	139	131	99	108	2.43	2.48	1.68	0.85
P58	ET	65	male	3.4	3.47	13.75	13.78	1174	998	1.79	1.38	2.35	2.58	9.45	10.02	29	30	98	105	9.65207	14.9915	29	36	30	20	10.9	11	76	78	43	49	33	29	14.7	4.7	58	51	433	433	3.5	5.3	141	143	106	99	1.46	2.11	1.15	0.87
P59	ET	65	male	3.47	3.54	13.78	13.86	998	782	1.38	1.25	2.58	2.67	10.02	11.35	30	35	105	110	10.3509	21.6433	35	29	34	41	17.5	15	68	75	55	54	13	21	5.1	5.1	59	59	518	56	3.6	3.62	143	144	110	106	2.11	2.48	1.81	1.17
P60	ET	72	male	3.24	3.56	9.98	10.12	821	576	1.63	1.35	2.67	2.85	9.78	10.36	31	33	93	101	10.4944	29.8417	32	32	32	32	5.2	5.2	75	75	49	48	26	27	7.7	7.7	60	60	217	217	5.3	5.3	147	143	109	110	2.44	2.43	0.85	1.81
P61	MDS	67	male	1.86	1.92	5.24	4.83	1106	854	0.32	0.42	1.03	0.72	3.85	3.63	32	25	69	73	9.28865	22.7848	12	41	18	12	2.9	2.9	69	69	43	40	26	29	3.1	3.1	77	75	210	210	4.1	4.81	139	142	99	110	2.48	2.11	1.78	1.65
P62	ET	62	female	4.01	3.55	9.38	6.11	958	464	0.37	0.26	2.51	1.35	6.25	4.3	36.4	31.6	114	109.6	24.2409	51.5658	36	32	26	30	8.3	9.1	72.5	68.6	42.8	42.8	29.7	25.8	5.2	5.37	69.9	77.1		269.7	4.5	4.18	140	140	106	104	2.5	2.3	1.2	0.93
P63	CML	58	male	3.73	3.66	7.44	5.19	953	419	0.83	1	0.61	0.8	5.95	3.25	38.3	37.3	127	120	25.8166	56.0336	36	34	39	30	9.5	9.3	61.3	62.5	38.4	38	22.9	24.5	2.5	3.6	74	74			4	3.9	135	140	103	101	1.96	1.95	0.9	0.91
P64	ET	72	male	3.89	3.73	18.14	14.55	1297	931	0.02	0.11	1.42	1	13.22	4.29	33	31.7	107	102	8.42576	28.219	23	17	21	18	21.9	37.8	57.6	51.2	35.8	32	21.8	19.2	5.92	5.24	85.7	80	25.8	23.6	5.14	3.95	143	137	106	108	1.92	1.69	1.5	0.94
P65	ET	72	male	4.06	4	15.78	6.31	1250	757	0.16	0.01	1.9	1.29	16.3	13.64	34.2	33	111.5	112	3.18087	39.44	23	17	21	18	21.9	37.8	57.6	51.2	35.8	32	21.8	19.2	5.92	5.24	85.7	80	25.8	23.6	5.14	3.95	143	137	106	108	1.92	1.69	1.5	0.94
P66	CML	67	male	4.4	4.09	12.08	9.19	2664	1998	0.16	0.21	3.14	2.38	8.67	6.47	40	37	128	121	10.5667	25
P67	ET	25	male	3.03	3.35	13.7	14.12	835	619	1.52	1.14	2.53	2.6	9.11	10.02	29	32	92	105	10.255	25.8683	34	41	47	34	20	20	77	75	52	52	25	23	6.8	6.8	86.1	84	416	416	3.5	3.5	142	146	110	114	2.11	2.16	0.87	0.85
P68	ET	81	female	3.65	3.37	5.81	4.93	1131	496	0.58	0.55	1.5	1.12	3.56	3.12	33.1	30.8	104.2	96.7	78.4614	56.145	24		13		15		60.3		35.7		24.6		5.45		78.3		197.8		5.01		141.6		106.2		2.39		1.41
P69	ET		female	6.88	6.8	18.73	14.02	909	592	0.1	0.59	2.3	2.24	15.2	10.59	46.6	44.7	146	141	43.6649	34.8735	70	50	44	62	12.1	18.9	66.6	69	38	35.8	28.6	33.2	3.91	4.33	54.4	4.08	152.2	133.2	5.45	4.83	136.8	138.9	93	98.8	1.91	1.93	1.35	1.11
P70	ET		male	2.91	2.34	7.26	5.6	1017	509	0.7	0.5	2.3	1.7	4.1	2.6	27.7	24	90.5	88.5	36.9004	49.9508	18	20	19	10	8.6	8	62.1	62	34.6	34.1	27.5	27.9	3.93	4.02	68.4	83	286	280	4.06	4.02	141	142	103	101	2.2	2.1	1.1	1.2
P71	ET	49	female	4.75	3.56	7.52	4.9	848	433	0.3	0.3	1	0.6	4.2	4	33.5	25.1	102	79.9	40.4683	48.9387	20	15	10	10	16.8	13.8	67.6	60.7	39.4	36.8	28.2	23.9	2.43	2.69	53.1	43.9	319.3	260.9	4.37	3.58	142.4	142.7	105.7	106	2.12	1.9	1.2	0.92
P72	ET	40	male	5.41	5.02	10.94	8.66	823	581	0.3	0.22	2.5	2.37	7.8	5.9	55.2	50.3	183.6	171	53.1965	29.4046														1.8		47.8		307		2.94		143.9		104.2		2.2		1.04
P73	CML	79	female	3.03	1.63	12.73	6.18	1042	676	6	0.1	2.3	1.2	2.546	3.4	26.2	18.2	78.5	44.7	63.6438	35.1248	16	14	13	18	6.5	7.8	60.6	55.7	37.3	36.3	23.3	19.4	4.41	2.8	68.2	71.5	402.3	299.96	5.17	3.46	144.3	140	105.7	107.1	2.06	1.84	1.55	0.7
P74	ET	79	female	2.97	2.77	8.63	6.13	1124	674	0.1	0.1	1.1	0.8	7	4.3	24.9	22.2	80.5	72.4	52.473	40.0356	16	14	13	18	6.5	7.8	60.6	55.7	37.3	36.3	23.3	19.4	4.41	2.8	68.2	71.5	402.3	299.96	5.17	3.46	144.3	140	105.7	107.1	2.06	1.84	1.55	0.7
P75	ET	74	female	3.51	3.4	21.01	19.84	2361	1403	0.6	0.8	1.92	1.7	16.02	14.8	24.4	23.9	69	67	39.0306	40.576	20	16	10	17	9.1	9	69.8	50.4	40.4	25.2	29.4	25.2	7.41	5.94	80.8	55.4	348.6	84.6	6.02	5	140.3	138.5	104	106.7	2.6	2.34	1.13	0.99
P76	ET	74	female	3.12	2.85	19.84	17.64	1717	1115	0.12	0.19	1.09	1.6	16.66	14.31	22.6	20.1	70.3	61.1	27.3978	35.0612	20	16	10	17	9.1	9	69.8	50.4	40.4	25.2	29.4	25.2	7.41	5.94	80.8	55.4	348.6	84.6	6.02	5	140.3	138.5	104	106.7	2.6	2.34	1.13	0.99
P77	ET	74	female	3.37	3.07	9.49	2.03	808	651	0.4	0.05	0.9	0.74	7.9	1.13	24.9	21.8	76.1	65	38.3825	19.4307	20	16	10	17	9.1	9	69.8	50.4	40.4	25.2	29.4	25.2	7.41	5.94	80.8	55.4	348.6	84.6	6.02	5	140.3	138.5	104	106.7	2.6	2.34	1.13	0.99
P78	ET	74	female	2.85	2.77	17.64	14.04	1115	708	0.19	0.2	1.6	0.9	6.9	11.79	20.1	19.4	61.1	58.9	36.7847	36.5022	20	16	10	17	9.1	9	69.8	50.4	40.4	25.2	29.4	25.2	7.41	5.94	80.8	55.4	348.6	84.6	6.02	5	140.3	138.5	104	106.7	2.6	2.34	1.13	0.99
P79	CML	79	female	2.94	2.77	12.23	9.4	1188	873	0.1	0.1	1.2	1.3	9	5.8	24.6	23.5	78.1	73.6	22.8615	26.5152	16	14	13	18	6.5	7.8	60.6	55.7	37.3	36.3	23.3	19.4	4.41	2.8	68.2	71.5	402.3	299.96	5.17	3.46	144.3	140	105.7	107.1	2.06	1.84	1.55	0.7
P80	ET	71	female	6.78	6.03	24.69	21.89	1304	677	1	0.2	1.6	1.5	21.3	19.6	52.5	46.2	160	140	39.1534	48.0828	21	21	13	14	26.9	34.7	67.3	55.8	39.4	29.9	27.9	25.9	6.21	3.91	83	64.8	233	183.6	4.79	2.5	144	143	92.1	98.4	2.32	2.01	1.37	0.73
P81	ET	66	female	3.76	3.85	12.25	13.09	978	483	1.1	0.59	2.3	1.42	7.3	10.84	34.9	34.3	140	120	8.51137	50.6135
